# Supplementary material for: Evaluation of the Antibacterial Potential of Liquid and Vapor Phase Phenolic Essential Oil Compounds against Oral Microorganisms
Source: PLoS One. 2016 Sep 28;11(9):e0163147. doi: 10.1371/journal.pone.0163147 (PMC5040402; doi:10.1371/journal.pone.0163147)
Supplement: S1 File — The raw data include Figs 2(B), 4A, 4B, 4C, 5B, 5D, 5E, 5F, 6A, 6B, 6C, 7A and 7B. (XLSX) [file pone.0163147.s001.xlsx]

## Sheet: 工作表1
Figure 1
Figure 1A
original photo
Figure 1B
	A. a.			S. m.			MRSA			E. coli
Hinokitiol	4.4	4.2	4.6	4.3	3.7	4.5	3.2	3.3	3.1	4	3.8	3.8
Carvacrol	2.3	2.2	2.3	1.7	1.1	1.6	1.7	1.6	1.8	2	1.9	1.8
Thymol	3	2.9	2.8	1.7	1.3	2.3	2	2.2	1.8	1.4	1.5	1.5
Menthol	0.8	0.6	0.6	0.6	0.6	0.6	0.6	0.6	0.6	0.7	0.6	0.7
Figure 2
The bacterial growth curve are detected by VersaMaxTM microplate reader, and output by Softmax® Pro (version 5.4.1, California, US) software programs.
Figure 3
Figure 3A	Hinokitiol
	A. a.			S. m.			MRSA			E. coli.
4	4.4	4.3	4.5	4.3	4.3	4.2	3.3	3.3	3.4	4	4.2	3.8
25	4.5	4.4	4.6	4.3	4.4	4.3	3.3	3.4	3.2	4	4.2	3.9
37	4.4	4.3	4.5	4.1	4	4.1	3.2	3.3	3.2	4	3.7	4.1
50	4.6	4.7	4.5	4.2	4	4.3	3.2	3.2	3.2	4	3.8	4.2
80	4.5	4.4	4.6	4.3	4.1	4.3	3.2	3.3	3.2	4	3.7	4
100	4.4	4.5	4.3	4.3	4.4	4.2	3.3	3.4	3.2	4	3.9	3.9
Figure 3B	Carvacrol
	A. a.			S. m.			MRSA			E. coli.
4	2.2	2.2	2.3	1.5	1.3	1.4	1.8	1.8	1.8	2	1.8	1.9
25	2.2	2.2	2.2	1.5	1.5	1.5	1.8	1.9	1.8	2	2.1	2
37	2	2.3	2.3	1.3	1.3	1.4	1.9	1.9	1.9	2	2.2	1.8
50	2.2	2.3	2.4	1.4	1.4	1.4	1.8	1.8	1.8	2	1.9	2.1
80	2.2	2.4	2.5	1.3	1.2	1.3	1.6	1.7	1.7	2	1.9	1.8
100	2.2	2.3	2.2	1.5	1.4	1.5	1.9	1.9	1.9	2	2	2.2
Figure 3C	Thymol
	A. a.			S. m.			MRSA			E. coli.
4	2.8	2.7	2.9	2.4	2.3	2.2	2.2	2.1	2.2	2	2.3	2.1
25	2.8	2.7	2.9	2.3	2.1	2.1	2.1	2.3	2.3	2	1.8	1.9
37	2.7	2.8	2.9	2.1	2.2	2.2	2	1.8	1.9	2	2.1	1.8
50	2.7	2.8	2.7	2.1	2.2	2.2	2.4	2.3	2.3	2	2	2.2
80	2.7	2.8	2.7	2.1	2.2	2.3	2.3	2.3	2.2	2	2.1	1.7
100	3	3	3	2.1	2.2	2.3	2.2	2.2	2.2	2	1.7	2.1
Figure 4
Figure 4A
The picture was draw by power point software.
Figure 4B	vapor phase diffusion test
EO	A. a.			S. m.			MRSA			E. coli.
Hinokitiol	4.5	4.2	4.8	4	4.1	4.3	4	3.9	3.8	4.5	4.3	4.1
Carvacrol	1	1.3	1.6	0	0	0	0	0	0	1	1.4	1.6
Thymol	2.5	1.8	1.6	0	0	0	0	0	0	1	1.3	1.5
Menthol	0	0	0	0	0	0	0	0	0	0	0	0
Figure 4C
original photo
Figure 4D	Hinokitiol
Temprature	direct contact 24 hr			vapored phase 24 hr			direct contact 96 hr			vapored phase 96 hr
4	4.4	4.5	4.3	4.2	4.3	4.5	4.2	4.1	4.2	3.9	3.6	4.2
25	4.5	4.4	4.6	4.5	4.4	4.7	4.2	4.2	4.2	3.9	3.5	4.3
37	4.4	4.2	4.6	4.5	4.2	4.8	4.2	4.3	4.2	3.9	3.4	4.1
50	4.6	4.4	4.8	4.5	4.8	4.2	4.2	4.3	4.2	3.9	3.7	4.1
80	4.5	4.3	4.7	4.5	4.9	4.1	4.1	4.1	4.1	3.9	3.4	4.5
100	4.4	4.2	4.6	4.5	4.3	4.7	4	4	4.1	3.9	3.8	4
Figure 4E	Carvacrol
Temprature	direct contact 24 hr			vapored phase 24 hr			direct contact 96 hr			vapored phase 96 hr
4	2.4	2.3	2.5	1.5	1.2	0.8	1.5	1.5	1.5	1.2	0.2	0.5
25	2.2	2.3	2.6	1.2	1.6	1	1.5	1.4	1.4	0.8	0.2	0.7
37	2.5	2.8	2.7	1.6	1.3	1	1.6	1.4	1.7	1.1	0.5	0.4
50	2.9	2.6	2.8	0.6	1.3	1.8	1.7	1.7	1.6	0.9	0	0.6
80	2.4	2.5	2.4	0	1.5	1.6	1.5	1.6	1.5	1	1	0.3
100	2.3	2.5	2.1	1.2	1.3	0.8	1.5	1.5	1.5	1.2	0.3	0.4
Figure 4F	Thymol
Temprature	direct contact 24 hr			vapored phase 24 hr			direct contact 96 hr			vapored phase 96 hr
4	2.8	2.7	2.9	2.5	2	1.4	2.5	2.8	2.3	0.3	0.1	0
25	2.8	2.7	2.9	2.5	1.7	1.8	2.1	2.5	2.1	0.2	0.1	0
37	2.7	2.8	2.9	2.5	1.8	1.6	2.3	2.1	1.8	0.1	0.3	0
50	2.7	2.8	2.7	1.6	2	1.8	2.5	2.5	1.4	0.2	0.2	0
80	2.7	2.8	2.7	2.5	1.7	1.8	1.9	1.8	1.6	0.1	0.1	0
100	3	3	3	2	1.5	1.7	1.7	1.7	1.7	0.3	0.1	0
Figure 5
Figure 5A	vapor Hinokitiol (500 mg)
pH	A. a.			S. m.			MRSA			E. coli.
3	3.6	3.7	3.9	3.1	3	2.7	3.5	3.4	3.4	3.1	3.3	3.2
5	3.3	3.4	3.4	3.1	2.7	2.6	3	3.3	3.2	3	3.1	3.1
7	3.3	3.3	3.4	3	2.9	3.2	3.2	2.9	4	2.9	3	3
9	3.4	3.1	3.3	3	2.8	2.8	3.2	2.8	3	2.9	3	3
11	3.5	3.6	3.8	3.1	2.9	3	3	2.5	2.8	3	3	3.1
Figure 5B	vapor carvacrol (500 mg)
pH	A. a.			S. m.			MRSA			E. coli.
3	0	0	0	0	0	0	0	0	0	0	0	0
5	0	0	0	0	0	0	0	0	0	0	0	0
7	0	0	0	0	0	0	0	0	0	0	0	0
9	0	0	0	0	0	0	0	0	0	0	0	0
11	0	0	0	0	0	0	0	0	0	0	0	0
Figure 5C	vapor thymol (500 mg)
pH	A. a.			S. m.			MRSA			E. coli.
3	0	0	0	0	0	0	0	0	0	0	0	0
5	0	0	0	0	0	0	0	0	0	0	0	0
7	0	0	0	0	0	0	0	0	0	0	0	0
9	0	0	0	0	0	0	0	0	0	0	0	0
11	0	0	0	0	0	0	0	0	0	0	0	0
Figure 6
Figure 6A	Hinokitiol and ZnO
Treatment	direct contact			vapor phase
250 H	3.2	3.1	3	3.2	3.5	2.8
500 ZnO	1.8	1.7	1.6	0	0	0
250 H+500 ZnO	2.5	2.4	2.6	0	0	0
Figure 6B	Carvacrol and Thymol
400C	400T	200C+200T	1000C	1000T	500C+500T
1.1	1.1	1.3	1.1	1.5	1.5
1.1	1.2	1.3	2.2	2.7	2.7
1.2	1.3	1.3	2.1	2.5	2.3
